# Supplementary material for: Brain-Derived Neurotrophic Factor as a Potential Mediator of the Beneficial Effects of Myo-Inositol Supplementation during Suckling in the Offspring of Gestational-Calorie-Restricted Rats
Source: Nutrients. 2024 Mar 27;16(7):980. doi: 10.3390/nu16070980 (PMC11013066; doi:10.3390/nu16070980)
Supplement: Supplementary file 1 [file nutrients-16-00980-s001.zip]

Archive with 1 entries (1 files):
- nutrients-2916670-supplementary.pdf
